# Supplementary material for: Environmental Monitoring of PAHs, PCBs, PCDDs, PCDFs, and PFASs in Wild Boar and Domestic Pig Tissues from Northern Italy
Source: Animals (Basel). 2025 Sep 4;15(17):2600. doi: 10.3390/ani15172600 (PMC12427392; doi:10.3390/ani15172600)
Supplement: Supplementary file 1 [file animals-15-02600-s001.zip]

Archive with 1 entries (1 files):
- animals-3819821-supplementary.pdf
